# Supplementary material for: Cell surface protein aggregation triggers endocytosis to maintain plasma membrane proteostasis
Source: Nat Commun. 2023 Feb 28;14:947. doi: 10.1038/s41467-023-36496-y (PMC9974993; doi:10.1038/s41467-023-36496-y)
Supplement: Supplementary file 13 — Source Data [file 41467_2023_36496_MOESM13_ESM.zip]

Archive with 5 entries (5 files):
- Source data_blotsandgels figures and supplementary figures.pdf
- __MACOSX/._Source data_blotsandgels figures and supplementary figures.pdf
- source data.xlsx
- __MACOSX/._source data.xlsx
- Spot_coloc.zip
