# Supplementary material for: Cell surface protein aggregation triggers endocytosis to maintain plasma membrane proteostasis
Source: Nat Commun. 2023 Feb 28;14:947. doi: 10.1038/s41467-023-36496-y (PMC9974993; doi:10.1038/s41467-023-36496-y)
Supplement: Supplementary file 13 — Source Data [file 41467_2023_36496_MOESM13_ESM.zip › source data.xlsx]

## Sheet: Fig 1c
Time (hrs)	Tz			39S			BS4
0	268	291	286	20	20	17	719	866	677
0.5	216	192	200	35	46	46	5263	5993	5780
1	269	267	250	171	173	154	12108	12545	11165
2	316	353	341	252	260	258	16933	16472	16062
4	197	250	224	201	221	199	15224	15697	15950
6	381	365	364	218	279	230	10006	11213	10763

## Sheet: Fig 1d
Time (mins)	AP180ct untransfected Tf				AP180ct transfected Tf				AP180ct untransfected BS4				AP180 transfected BS4
0	311	358	390	355	374	447	485	440	688	915	932	850	730	894	918	829
15	9740	8506	8432	8201	1245	1005	970	849	6961	5906	5693	5409	6234	4937	5035	4831
30	11906	12766	12110	12124	1188	1463	1305	1331	9814	10819	10062	9999	9056	9557	9383	9371
60	12300	13660	13646	14413	829	1036	1248	1402	14080	14614	15567	14734	13285	13840	14807	13919
120	17818	17405	17798	15447	1254	1726	1760	966	16834	19214	18964	15965	16022	19649	19315	15063
240	18483	18491	18049	18641	1472	1631	1694	1976	16899	19504	19113	18855	17369	19258	19553	19914

## Sheet: Fig 1e
Time (mins)	DynS45N untransfected Tf				DynS45N transfected Tf				DynS45N untransfected BS4				DynS45N transfected BS4
0	350	390	404	386	578	651	682	636	824	797	836	809	842	775	812	754
15	7582	6514	6780	7544	1363	1192	1376	1203	4626	4021	4571	4136	3561	3294	3577	3300
30	11246	11510	11595	12082	2012	2085	2030	2192	8619	8412	8213	8140	7424	7278	7162	7036
60	13103	11772	13470	14618	1394	1275	1498	1790	12947	13133	13332	14158	12264	12262	12075	12907
120	16184	16508	16429	16285	1551	1744	1481	1653	18532	18592	17809	16649	16651	16339	15512	15045
240	17219	17510	17700	18444	1882	1878	1969	2438	18272	19108	18861	18865	14805	15372	15270	16424

## Sheet: Fig 1f
time [h]	control		cytoD>cytoD		cytoD>washout		control		cytoD>cytoD		cytoD>washout		control		cytoD>cytoD		cytoD>washout
0	0.000185929	0.000613261	0.000132875	0.000127272	0.000144501	0.000905178	3.68e-05	3.67e-05	4.08e-05	5.09e-05	1.59e-05	1.47e-05	1.32e-06	1.32e-06	0.000201676	2.61e-06	4.2e-05	2.95e-06
0.0666667	0.00173147	0.00316069	0.000926207	0.00130339	0.00139264	0.000876323	0.0010781	0.00272624	0.000719034	0.00135802	0.00084837	0.00192698	0.00102498	0.000944988	0.00155474	0.00193083	0.00174009	0.00170086
0.133333	0.019082	0.0258563	0.01366	0.0159504	0.018437	0.0131602	0.00837115	0.0132757	0.00786544	0.00943197	0.00679345	0.0126425	0.00791137	0.00843329	0.0123874	0.0119306	0.010403	0.0120127
0.2	0.0475295	0.0643657	0.042984	0.0484807	0.0463246	0.0425514	0.0185398	0.0261198	0.0192612	0.0223193	0.0158602	0.0239454	0.0179287	0.0190368	0.026034	0.0222636	0.0187484	0.0256042
0.266667	0.0711812	0.0840475	0.0715565	0.0762127	0.0739368	0.0720034	0.0276972	0.0370192	0.0285938	0.0336819	0.0246697	0.0335577	0.0265375	0.0295755	0.0383891	0.0326715	0.0267072	0.0355892
0.333333	0.0892259	0.09811	0.0939511	0.0936869	0.0923996	0.0916917	0.0363144	0.0461608	0.0355968	0.0419908	0.0330451	0.042051	0.0341194	0.0395504	0.0470537	0.0430134	0.0341227	0.0452612
0.4	0.103347	0.11516	0.10923	0.111459	0.110537	0.108294	0.0435403	0.0544958	0.0436911	0.0504963	0.0409278	0.0496204	0.0421796	0.0470072	0.0566649	0.0489815	0.0420864	0.0537592
0.466667	0.118638	0.127165	0.126622	0.124617	0.123004	0.121099	0.0510374	0.0623637	0.0513158	0.0588095	0.0479396	0.0560238	0.0498861	0.0539721	0.0622518	0.0566215	0.0485491	0.0609322
0.533333	0.145676	0.152307	0.146541	0.132437	0.142985	0.139761	0.0595565	0.0717183	0.0558457	0.0656529	0.0517551	0.0600035	0.0579432	0.0676077	0.0651172	0.0661205	0.0559106	0.0672873
0.6	0.144689	0.152132	0.138042	0.125987	0.132343	0.13178	0.0643157	0.0754781	0.0543476	0.0649659	0.0498354	0.057718	0.0617335	0.0715342	0.0629868	0.064067	0.051186	0.0682956
0.666667	0.145984	0.15554	0.131758	0.121754	0.127959	0.127538	0.0695982	0.0797946	0.055219	0.0660515	0.0528119	0.0587656	0.0673867	0.0763436	0.0657645	0.0641471	0.0531741	0.0686096
0.733333	0.154321	0.158551	0.129093	0.119238	0.128151	0.126174	0.0760168	0.0865448	0.056513	0.067293	0.0548495	0.059063	0.0711044	0.0809248	0.0651009	0.0662549	0.0546121	0.0726323
0.8	0.155827	0.16437	0.130791	0.122828	0.127789	0.128592	0.0785231	0.0897614	0.058451	0.0712525	0.0576005	0.0623	0.0775538	0.0855676	0.0678411	0.0683898	0.0561028	0.072159
0.866667	0.161888	0.167969	0.13035	0.121348	0.130252	0.130237	0.0837833	0.0950993	0.0598292	0.0732576	0.0601988	0.0645038	0.0798395	0.0916898	0.0694695	0.0697587	0.0566406	0.0755518
0.933333	0.166519	0.173066	0.130778	0.122465	0.131764	0.132079	0.0890311	0.100168	0.0620079	0.0748565	0.0629419	0.0659211	0.0861978	0.0959069	0.071107	0.0700973	0.0588433	0.0781884
1	0.172941	0.177596	0.133833	0.124642	0.133464	0.133438	0.0931982	0.103238	0.0632378	0.0760543	0.0640536	0.0680522	0.0915491	0.101133	0.0725965	0.0741805	0.0608392	0.0799256
1.06667	0.175159	0.183505	0.134297	0.126221	0.134898	0.134179	0.0980896	0.10606	0.0647206	0.0784832	0.0662636	0.0696422	0.0948154	0.106204	0.0740243	0.0748692	0.0622098	0.0819657
1.13333	0.18209	0.188484	0.137228	0.126125	0.135662	0.134893	0.102361	0.110692	0.0660558	0.0792108	0.0667666	0.0703774	0.0995085	0.107792	0.0765408	0.0756798	0.0635773	0.083242
1.2	0.18686	0.190845	0.138453	0.128667	0.137745	0.137086	0.105959	0.115469	0.0665367	0.0820545	0.068415	0.0712742	0.104242	0.11535	0.0769795	0.0765518	0.0648586	0.0833314
1.26667	0.191782	0.198143	0.138371	0.129155	0.139473	0.138001	0.108368	0.120069	0.0682047	0.0833196	0.0676531	0.0728371	0.106427	0.118839	0.0784377	0.0777516	0.0659508	0.0845232
1.33333	0.19561	0.203094	0.139465	0.130089	0.13982	0.138204	0.113028	0.124364	0.0688148	0.0831741	0.070571	0.0740466	0.110896	0.120818	0.0797494	0.0795244	0.0665713	0.0859651
1.4	0.200836	0.20691	0.139146	0.129503	0.140768	0.139222	0.118636	0.128582	0.0698943	0.0848685	0.0722391	0.0739717	0.113715	0.12683	0.0798024	0.0798001	0.0678329	0.0882204
1.46667	0.205316	0.211298	0.140527	0.129563	0.140975	0.141501	0.1194	0.130525	0.0701072	0.0855054	0.0724598	0.0743749	0.120282	0.128943	0.0791714	0.0807816	0.0662886	0.0879933
1.53333	0.209254	0.211368	0.147388	0.133583	0.148287	0.143537	0.126953	0.138313	0.0717229	0.0875056	0.0754721	0.0798303	0.134172	0.135373	0.0834575	0.0818837	0.0699572	0.0880204
1.6	0.216912	0.219026	0.14466	0.131412	0.144539	0.142411	0.126782	0.137183	0.0697167	0.0859908	0.0732756	0.0772117	0.124491	0.135604	0.0807746	0.0805101	0.0665107	0.08698
1.66667	0.216507	0.224652	0.142336	0.129712	0.145823	0.142084	0.1286	0.137684	0.0697211	0.0844973	0.0726881	0.0775274	0.123554	0.135441	0.0793606	0.0794157	0.0683852	0.0871259
1.73333	0.220029	0.228991	0.140982	0.129984	0.147177	0.141142	0.131527	0.140955	0.0694535	0.0849018	0.0747174	0.0782347	0.126231	0.137073	0.0799343	0.0783512	0.0701451	0.0885286
1.8	0.223616	0.232809	0.142649	0.130247	0.152516	0.147803	0.132283	0.145366	0.0700862	0.0849675	0.0762179	0.0810805	0.137334	0.139281	0.0797055	0.0788369	0.0709499	0.0922816
1.86667	0.225986	0.237141	0.142884	0.132534	0.159238	0.156313	0.134154	0.148041	0.0701414	0.0839753	0.0780681	0.0816468	0.12946	0.140728	0.0793456	0.0794232	0.0733952	0.0952236
1.93333	0.230995	0.241793	0.143554	0.133416	0.16908	0.164778	0.135629	0.147452	0.0695247	0.085983	0.0794138	0.0854757	0.132779	0.143906	0.0805782	0.0781344	0.0787074	0.097788
2	0.233529	0.243504	0.144468	0.135149	0.178817	0.173275	0.139908	0.152122	0.0707759	0.0861453	0.0820186	0.0871395	0.13487	0.146561	0.0832571	0.080273	0.0818977	0.102206
2.06667	0.236033	0.246084	0.146373	0.134991	0.188668	0.18344	0.140435	0.15668	0.0706063	0.0866278	0.0835299	0.0880791	0.138113	0.147513	0.0832889	0.0804657	0.084783	0.105646
2.13333	0.241055	0.253493	0.147172	0.13731	0.200241	0.191919	0.140496	0.157442	0.0711936	0.0870801	0.0839539	0.0910662	0.151076	0.151271	0.0800988	0.0813046	0.0888428	0.109178
2.2	0.246214	0.252668	0.147294	0.13703	0.20748	0.198285	0.143249	0.157597	0.0703903	0.0862436	0.0877327	0.0932908	0.14161	0.151093	0.0838962	0.0799269	0.0909739	0.113153
2.26667	0.24566	0.255313	0.149674	0.138062	0.21062	0.204422	0.145687	0.159149	0.0707806	0.0866461	0.0878256	0.0968608	0.140004	0.152795	0.0832385	0.0810332	0.0940529	0.116068
2.33333	0.251	0.261191	0.150101	0.139759	0.21904	0.210964	0.145623	0.160742	0.0720163	0.0864271	0.0909728	0.0979516	0.144078	0.154082	0.0840271	0.0810711	0.0987994	0.118849
2.4	0.252114	0.263846	0.150024	0.13825	0.225091	0.216129	0.146382	0.163054	0.0712041	0.0864296	0.0919396	0.0994306	0.146124	0.156278	0.083932	0.0831602	0.101136	0.123855
2.46667	0.255592	0.268301	0.152563	0.139899	0.230454	0.222583	0.148918	0.163622	0.0710558	0.0881342	0.0938663	0.100321	0.146719	0.158557	0.0837593	0.0802598	0.103342	0.126413
2.53333	0.257085	0.268408	0.153896	0.141789	0.236095	0.228111	0.150507	0.166933	0.0710664	0.088575	0.0933528	0.103212	0.148596	0.162654	0.0833686	0.0817562	0.107839	0.128008
2.6	0.263123	0.273354	0.1541	0.142918	0.239639	0.233222	0.151202	0.166921	0.0709797	0.0878929	0.0960147	0.105969	0.162992	0.15995	0.0833655	0.0814686	0.108938	0.131234
2.66667	0.263374	0.274784	0.154635	0.142995	0.243364	0.236564	0.151934	0.168946	0.0720684	0.0876363	0.0971132	0.108198	0.149679	0.162753	0.0831221	0.0826566	0.109889	0.136423
2.73333	0.267022	0.280418	0.155371	0.143494	0.250277	0.242692	0.153528	0.170034	0.0717282	0.0875107	0.099049	0.108249	0.151641	0.165119	0.0820743	0.081666	0.112645	0.139434
2.8	0.269352	0.282097	0.153569	0.142865	0.25154	0.245663	0.154581	0.170597	0.0713754	0.0866342	0.0991217	0.110385	0.167897	0.165689	0.0816126	0.0817605	0.117455	0.138873
2.86667	0.273072	0.286974	0.154805	0.143566	0.256111	0.251291	0.156017	0.172317	0.0719324	0.0862567	0.0996501	0.113502	0.168701	0.167262	0.0827777	0.0815655	0.11865	0.142162
2.93333	0.283098	0.289956	0.158336	0.146897	0.264127	0.260339	0.155482	0.173145	0.0722891	0.0872082	0.100247	0.115457	0.155786	0.167387	0.0835051	0.0815288	0.121297	0.145075
	Experiment 1						Experiment 2						Experiment 3
Normalized to
time [h]	control						CytoD>CytoD						CytoD>washout
0	0.000648905	0.00214032	0.000223962	0.000223353	8.16901e-06	8.16901e-06	0.000463743	0.000444188	0.000248306	0.000309774	0.0012481	1.61524e-05	0.000504318	0.00315913	9.67662e-05	8.94631e-05	0.000259923	1.82565e-05
0.0666667	0.00604294	0.011031	0.00656127	0.0165917	0.00634325	0.00584819	0.00323253	0.00454892	0.00437599	0.00826483	0.00962172	0.0119492	0.00486041	0.00305843	0.00516312	0.0117275	0.0107688	0.010526
0.133333	0.0665976	0.0902401	0.0509462	0.080795	0.0489606	0.0521906	0.0476744	0.0556679	0.0478684	0.0574022	0.0766611	0.0738341	0.0643464	0.04593	0.0413444	0.0769414	0.0643803	0.0743423
0.2	0.165881	0.224641	0.112832	0.158963	0.110954	0.117812	0.150017	0.169201	0.117222	0.135834	0.161115	0.137781	0.161676	0.148507	0.0965243	0.14573	0.116027	0.158455
0.266667	0.248427	0.293332	0.168563	0.225296	0.164231	0.183032	0.249737	0.265988	0.17402	0.204985	0.237577	0.202192	0.258045	0.251297	0.150138	0.20423	0.165282	0.220249
0.333333	0.311404	0.342411	0.221007	0.280931	0.211152	0.244763	0.327896	0.326974	0.216639	0.255553	0.291199	0.266195	0.322481	0.32001	0.20111	0.255919	0.211173	0.280105
0.4	0.360687	0.401916	0.264983	0.331657	0.261035	0.290911	0.381222	0.388999	0.265901	0.307317	0.350679	0.303129	0.385782	0.377952	0.249084	0.301986	0.260457	0.332696
0.466667	0.414053	0.443813	0.31061	0.379541	0.308727	0.334014	0.441918	0.434922	0.312304	0.35791	0.385254	0.35041	0.429293	0.422643	0.291757	0.340957	0.300453	0.377088
0.533333	0.508419	0.531562	0.362456	0.436472	0.35859	0.4184	0.51144	0.462215	0.339873	0.399559	0.402987	0.409196	0.499026	0.487777	0.314978	0.365177	0.346011	0.416417
0.6	0.504974	0.530953	0.39142	0.459354	0.382046	0.4427	0.481776	0.439703	0.330756	0.395377	0.389803	0.396487	0.461887	0.459923	0.303294	0.351268	0.316772	0.422657
0.666667	0.509495	0.542844	0.42357	0.485624	0.417032	0.472463	0.459845	0.424929	0.336059	0.401984	0.406993	0.396984	0.446586	0.445118	0.321409	0.357643	0.329075	0.4246
0.733333	0.53859	0.553355	0.462633	0.526705	0.44004	0.500814	0.450545	0.416148	0.343934	0.40954	0.402886	0.410028	0.447257	0.440355	0.33381	0.359453	0.337975	0.449496
0.8	0.543848	0.573663	0.477886	0.546281	0.479953	0.529547	0.45647	0.42868	0.355729	0.433637	0.419844	0.42324	0.445993	0.448795	0.350552	0.379153	0.3472	0.446566
0.866667	0.564999	0.586223	0.509899	0.578767	0.494098	0.567435	0.454929	0.423513	0.364116	0.44584	0.429922	0.431711	0.454589	0.454536	0.366366	0.392565	0.350528	0.467563
0.933333	0.581163	0.604011	0.541837	0.609613	0.533447	0.593534	0.456426	0.42741	0.377376	0.455571	0.440056	0.433807	0.459866	0.460964	0.38306	0.401191	0.36416	0.48388
1	0.603578	0.619822	0.567197	0.628299	0.566565	0.625875	0.467087	0.435008	0.38486	0.462861	0.449274	0.459077	0.465797	0.465708	0.389825	0.41416	0.376512	0.494631
1.06667	0.611318	0.640444	0.596966	0.645472	0.586779	0.657258	0.468708	0.440521	0.393885	0.477643	0.45811	0.463338	0.470803	0.468294	0.403275	0.423837	0.384994	0.507256
1.13333	0.635507	0.657822	0.62296	0.673664	0.615822	0.667087	0.478936	0.440186	0.402011	0.482071	0.473684	0.468355	0.47347	0.470788	0.406336	0.428311	0.393457	0.515155
1.2	0.652155	0.66606	0.64486	0.702733	0.645113	0.713859	0.483209	0.449058	0.404937	0.499377	0.476399	0.473752	0.48074	0.47844	0.416369	0.43377	0.401387	0.515708
1.26667	0.669332	0.691532	0.659518	0.730729	0.658636	0.735453	0.482923	0.450759	0.415088	0.507077	0.485423	0.481177	0.486772	0.481635	0.411732	0.443281	0.408146	0.523084
1.33333	0.682694	0.708812	0.687882	0.756867	0.686294	0.747701	0.486741	0.454019	0.418802	0.506192	0.493541	0.492148	0.487983	0.482343	0.42949	0.450642	0.411986	0.532007
1.4	0.70093	0.72213	0.722007	0.782542	0.703743	0.784906	0.485629	0.451976	0.425372	0.516503	0.493868	0.493854	0.491291	0.485896	0.439642	0.450186	0.419794	0.545964
1.46667	0.716567	0.737444	0.726661	0.794364	0.74438	0.797983	0.490448	0.452185	0.426667	0.52038	0.489963	0.499928	0.492011	0.49385	0.440985	0.45264	0.410237	0.544559
1.53333	0.730309	0.737688	0.772629	0.841763	0.830342	0.837777	0.514395	0.466213	0.4365	0.532553	0.516489	0.506749	0.517531	0.500953	0.459318	0.485841	0.43294	0.544727
1.6	0.757039	0.764414	0.771585	0.834887	0.770431	0.839208	0.504875	0.458636	0.424291	0.523334	0.499885	0.498248	0.504452	0.497023	0.44595	0.469905	0.411611	0.538288
1.66667	0.755624	0.784052	0.782651	0.837937	0.764629	0.838193	0.496764	0.452704	0.424317	0.514244	0.491134	0.491475	0.508933	0.495884	0.442374	0.471826	0.423211	0.539191
1.73333	0.767918	0.799193	0.800463	0.857841	0.7812	0.848294	0.492037	0.453652	0.422689	0.516706	0.494685	0.484888	0.513659	0.492596	0.454724	0.476131	0.434103	0.547872
1.8	0.780437	0.812518	0.805067	0.884686	0.849911	0.86196	0.497856	0.454573	0.426539	0.517106	0.493269	0.487894	0.532293	0.515844	0.463856	0.49345	0.439084	0.571098
1.86667	0.788705	0.827639	0.816451	0.90097	0.801182	0.870915	0.498677	0.462551	0.426876	0.511068	0.491041	0.491522	0.555753	0.545544	0.475117	0.496896	0.454217	0.589304
1.93333	0.80619	0.843873	0.82543	0.897379	0.821723	0.890586	0.501012	0.465633	0.423122	0.523286	0.498669	0.483546	0.590101	0.575087	0.483307	0.520199	0.487092	0.605175
2	0.815032	0.849844	0.851471	0.925803	0.834665	0.907014	0.504205	0.471678	0.430737	0.524274	0.515248	0.496781	0.624082	0.604742	0.499159	0.530324	0.506836	0.632517
2.06667	0.823772	0.858849	0.854675	0.953542	0.854732	0.912906	0.510854	0.471128	0.429705	0.52721	0.515445	0.497974	0.658464	0.640217	0.508357	0.536043	0.524692	0.653806
2.13333	0.841299	0.884708	0.855051	0.958181	0.934953	0.936161	0.513639	0.479221	0.433279	0.529963	0.495703	0.503165	0.698857	0.669811	0.510937	0.554222	0.549816	0.675664
2.2	0.859303	0.88183	0.871803	0.959121	0.876376	0.93506	0.514068	0.478245	0.42839	0.524872	0.519203	0.494639	0.724121	0.692029	0.533935	0.567761	0.563005	0.70026
2.26667	0.85737	0.891059	0.88664	0.968569	0.866433	0.945593	0.522374	0.481844	0.430765	0.527322	0.515133	0.501485	0.735079	0.713448	0.5345	0.589487	0.58206	0.718304
2.33333	0.876007	0.911576	0.886251	0.978265	0.891649	0.953559	0.523864	0.487768	0.438286	0.525989	0.520013	0.50172	0.764466	0.736279	0.553653	0.596126	0.611434	0.735512
2.4	0.879897	0.920841	0.890867	0.992336	0.90431	0.967152	0.523595	0.482502	0.433343	0.526004	0.519425	0.514649	0.785582	0.754306	0.559537	0.605127	0.625896	0.766494
2.46667	0.892033	0.936389	0.906304	0.995793	0.907993	0.98125	0.532455	0.488257	0.43244	0.536378	0.518356	0.496699	0.804299	0.77683	0.571263	0.610544	0.639545	0.782327
2.53333	0.897243	0.936762	0.915972	1.01594	0.919606	1.00661	0.537109	0.494853	0.432505	0.539061	0.515938	0.50596	0.823989	0.796124	0.568138	0.628142	0.667377	0.792193
2.6	0.918318	0.954024	0.920204	1.01587	1.0087	0.989876	0.537821	0.498794	0.431977	0.534909	0.515919	0.50418	0.836356	0.813959	0.584338	0.644922	0.674179	0.812158
2.66667	0.919194	0.959017	0.92466	1.02819	0.926308	1.00722	0.539688	0.499064	0.438603	0.533348	0.514413	0.511532	0.849357	0.825626	0.591024	0.658487	0.680061	0.844271
2.73333	0.931927	0.978677	0.934361	1.03481	0.938449	1.02186	0.542256	0.500803	0.436532	0.532584	0.507928	0.505402	0.873483	0.847011	0.602805	0.658795	0.69712	0.862906
2.8	0.940055	0.984537	0.94077	1.03824	1.03906	1.02539	0.535966	0.498607	0.434385	0.527249	0.505071	0.505986	0.877891	0.857379	0.603247	0.671795	0.726889	0.859435
2.86667	0.95304	1.00156	0.94951	1.04871	1.04403	1.03512	0.540279	0.501056	0.437775	0.524952	0.512281	0.50478	0.893847	0.877023	0.606463	0.690765	0.734281	0.879792
2.93333	0.988033	1.01197	0.946255	1.05375	0.964104	1.0359	0.552604	0.51268	0.439946	0.530743	0.516783	0.504552	0.92182	0.908601	0.610093	0.702664	0.750661	0.897819

## Sheet: Fig 2b
mock	BS4
2739.7	6131.79
3417.61	10160.6
3181.03	10592.4
2217.48	13970
2497.41	16458.2
378.265	9755.86
361.176	8613.38
782.819	12161.2
660.47	7132.53
1055.3	4905.53
583.88	11830.7
499.199	32061.2
1100.38	21889.3
909.998	5088.89
2130.99	2163.92
383.582	7150.62
824.131	25803.6
719.206	7270.51
940.322	12856.2
556.109	8303.89
852.208	14747.4
1276.62	9497.71
1714.55	13984.4
994.324	3239.44
985.507	18421.8
812.742	14064.6
1213.99	13324.5
2251.6	15906.5
465.709	8179.12
2070.1	19122.2
1215.94	26641.8
873.869	17948.8
973.391	24104.8
513.582	17469.2
495.25	26150
523.059	12125.5
1072.44	8381.64
1117.74	14669.6
803.026	5323.4
919.934	7592.05
973.314	11354.1
1910.19	14449.3
856.932	11427
260.009	20831.9
461.205	8104.85
421.098	18656.6
345.569	18878.1
427.257	8786.19
553.048	8232.62
1117.02	13361.9
1296.49	5586.04
366.952
1134.85
926.35
972.894
1219.62
1444.03
1669.82
827.765
1778.13
557.342
1518.35
633.32
765.118
359.455
772.357
714.989
1223.64
3565.49
1219.23
2390.56
620.123
2300.83
2070.78
385.39
1650.22

## Sheet: Fig 2g
ctrl	wt	T17N
6271.49	10916.4	2576.72
2874.7	8631.35	2292.95
3618.14	11333.1	2731.1
6186.67	11325.9	1954.03
9859.9	7680.84	2042.93
6714.76	13304.5	1249.94
12542.4	10873.4	1777.87
11213.9	11236	1110.08
4737.58	9575.88	2387.68
11815	6654.35	1843.12
8475.47	11587.1	1893.06
8167.94	8887.02	1204.49
3108.16	12239.9	627.622
4560.26	14776.6	547.685
11283.9	10598.5	478.527
11474.4	11823.4	1604.82
23851.3	12567	936.737
19334.8	48336.9	551.515
11696.8	29242	416.78
7569.03	18922.6	658.668
9066.33	22665.8	212.907
9381.59	23454	169.613
11179	6818.21	226.5
12660.2	6140.74	218.352
9774.34	20310.8	152.627
12171.8	12743.4	284.512
11316.4	9125.08	633.32
11679.6	13198.1	620.123
7177.67	14602.4	557.342
6829.02	5591.33	495.25
5976.97	7420.08	1117.74
7085.69	9856.23	3565.49
25425.8	10264.4	1223.64
16295.9	14568.2	1072.44
20797.2	6872.31	1669.82
9757.94	9874.25	1910.19
5177.43	8743.26	714.989
21853.2	16478.6	1518.35
14864.4	5648.73	973.314
18999	8856.48	973.391
19647.2	14569	772.357
17701.1	9874.57	1778.13
7506.81	11468.5	919.934
6697.44	15687	1650.22
13917.5	6594.01	359.455
9850	16522.3	765.118
18060.1	7845.21	803.026
12642	8974.25	2070.78
13253.9	10365.3	827.765
8279.15	11497.3	513.582
17580.8		2300.83
18792.8		1219.23
12645.9		523.059
12472.7
10593.1
16359.1
9642.12
21797.3

## Sheet: Fig 3c
Time [min]	aggregation			endocytosis
0	0.201124	0.385545	0.34764	1.30676	0.613548	3.0216
1	4.12264	8.73495	9.35502	2.33177	0.747077	2.52925
2.5	15.0372	17.1411	21.015	4.67465	2.80343	3.46148
5	16.717	21.0063	24.7482	11.4653	12.275	11.8175
10	20.7848	22.3601	24.3553	19.3305	18.1852	20.0911

## Sheet: Fig 3f
	Tz			39S			BS4			Tz + 39S
-	2340	2418	2275	382	380	400	23868	25008	26013	2787	2838	2817
+	2198	2419	2164	718	756	745	30202	29087	29011	4511	4428	4215

## Sheet: Fig 4c
	no secondary				secondary
uptake	1	1	0.844787	0.839984	1	1	1	1
uptake + cytoD	0.793613	0.792977	1	1	0.55876	0.498127	0.620282	0.55762
raw data
	no secondary				secondary
uptake	8893.8	8965.07	7322.99	7485.28	11625.9	12454.9	11651.9	11620
uptake + cytoD	7639.06	7681.6	8337.59	8573.25	8873.06	8772.76	8614.75	8173.53

## Sheet: Fig 4d
	TfR Ab			TfR Ab + 2nd
GFP	0.801122	0.729779	0.84293	0.888009	0.832306	0.835866
AP180ct	0.22537	0.23644	0.183157	1.37774	1.48814	1.40464
DynS45N	0.487458	0.499212	0.456769	1.82654	1.85869	1.87257

[truncated: 40 more sheets: Fig 4g, Fig 4i, Fig 6b, Fig 6d, Fig 7d, Fig 7f, Fig 8d, Fig 8f, Fig 8g, Fig 8h, Fig 9d, Fig 10c, Fig 10d, Fig S1b, Fig S1d, Fig S2a+b, Fig S2d, Fig S2e+f, Fig S2h, Fig S2i …]
